# Supplementary material for: Comparison of multiple transcriptomes exposes unified and divergent features of quiescent and activated skeletal muscle stem cells
Source: Skelet Muscle. 2017 Dec 22;7:28. doi: 10.1186/s13395-017-0144-8 (PMC5741941; doi:10.1186/s13395-017-0144-8)
Supplement: Supplementary file 5 — Identified differentially expressed genes in the QSCs condition for the nine datasets. Differentially expressed genes in the QSCs condition for the nine datasets using logFC = 1 and FDR = 0.05. (XLSX 48 kb) [file 13395_2017_144_MOESM5_ESM.xlsx]

## Sheet: Feuil1
Dataset	Up-regulated genes	Down-regulated genes
Quiescent / Activated	1111	1244
Quiescent [high/low] /D3Activated[high/low]	820 (h) / 997 (l)	2585 (h) / 2344 (l)
Fetal_NICD [E17.5/E14.5]	39	136
GSE3483 Fukada et al.	1967	2311
GSE15155 Pallafacchina et al.	2588	3074
GSE38870 Farina et al.	1959	1092
GSE47177 Liu et al.	1461 (60h) /1110 (84h)	1938 (60h) /1726 (84h)
GSE70376 García-Prat et al.	4367	6346
GSE81096 Lukjanenko et al.	610	545
